# Supplementary material for: Metal contamination in harbours impacts life-history traits and metallothionein levels in snails
Source: PLoS One. 2017 Jul 3;12(7):e0180157. doi: 10.1371/journal.pone.0180157 (PMC5495383; doi:10.1371/journal.pone.0180157)
Supplement: S1 Raw Data — (XLSX) [file pone.0180157.s002.xlsx]

## Sheet: All cages
Site	Site type	Cage ID	Year	Start no. individuals	No. dead individuals	Dummy mortality	Mortality rate (d-1)	Total no. eggs/cage	Dummy fecundity	Fecundity rate (mg -1 d-1)	Exp. days till egg counting	Exposure time (days)	Average START weight (mg)	Average END weight (mg)	RGR	Copper (u/L)	Zinc (ug/L)	Tot P (ug/L)	Tot N (ug/L)	Sed. Cu (mg/kg TS)	Sed. Zn (mg/kg TS)	pH	salinity (psu)	Cu/Zn	sedCu/sedZn
Reference 1	reference	30a	2014	5	0	0	0	0	0	0	14	67	34.444	36.14	0.000717395	1.18	7.4	24	338	126	67.1	7.94	5.8	0.159459	1.87779
Reference 1	reference	27a	2014	5				7	1	0.0155473	14	67	32.16			1.18	7.4	24	338	126	67.1	7.94	5.8	0.159459	1.87779
Reference 1	reference	10a	2014	5	0	0	0	15	1	0.0334341	14	67	32.046	34.388	0.00105277	1.18	7.4	24	338	126	67.1	7.94	5.8	0.159459	1.87779
Reference 1	reference	11a	2014	5	0	0	0	8	1	0.0182495	14	67	31.312	34.832	0.00159008	1.18	7.4	24	338	126	67.1	7.94	5.8	0.159459	1.87779
Reference 1	reference	12a	2014	5	0	0	0	19	1	0.0426292	14	67	31.836	35.262	0.0015255	1.18	7.4	24	338	126	67.1	7.94	5.8	0.159459	1.87779
Reference 1	reference	13a	2014	5	0	0	0	22	1	0.0466493	14	67	33.686	41.454	0.00309705	1.18	7.4	24	338	126	67.1	7.94	5.8	0.159459	1.87779
Reference 1	reference	14a	2014	5	0	0	0	28	1	0.0570679	14	67	35.046	38.746	0.001498	1.18	7.4	24	338	126	67.1	7.94	5.8	0.159459	1.87779
Reference 1	reference	15a	2014	5	0	0	0	10	1	0.0203988	14	67	35.016	41.53	0.00254643	1.18	7.4	24	338	126	67.1	7.94	5.8	0.159459	1.87779
Reference 1	reference	16a	2014	5	0	0	0	16	1	0.0377205	14	67	30.298	33.526	0.00151104	1.18	7.4	24	338	126	67.1	7.94	5.8	0.159459	1.87779
Reference 1	reference	18a	2014	5	0	0	0	18	1	0.0340641	14	67	37.744	34.516	-0.00133438	1.18	7.4	24	338	126	67.1	7.94	5.8	0.159459	1.87779
Reference 1	reference	19a	2014	5	0	0	0	18	1	0.0380052	14	67	33.83	38.6	0.00196872	1.18	7.4	24	338	126	67.1	7.94	5.8	0.159459	1.87779
Reference 1	reference	1a	2014	5	0	0	0	38	1	0.0868627	14	67	31.248	31.804	0.000263234	1.18	7.4	24	338	126	67.1	7.94	5.8	0.159459	1.87779
Reference 1	reference	20a	2014	5	0	0	0	11	1	0.0229339	14	67	34.26	37.65	0.00140828	1.18	7.4	24	338	126	67.1	7.94	5.8	0.159459	1.87779
Reference 1	reference	21a	2014	5	0	0	0	13	1	0.0245096	14	67	37.886	38.906	0.00039652	1.18	7.4	24	338	126	67.1	7.94	5.8	0.159459	1.87779
Reference 1	reference	22a	2014	5	0	0	0	46	1	0.0927068	14	67	35.442	36.744	0.000538468	1.18	7.4	24	338	126	67.1	7.94	5.8	0.159459	1.87779
Reference 1	reference	23a	2014	5	0	0	0	49	1	0.0933732	14	67	37.484	41.392	0.0014802	1.18	7.4	24	338	126	67.1	7.94	5.8	0.159459	1.87779
Reference 1	reference	24a	2014	5	0	0	0	20	1	0.036711	14	67	38.914	38.432	-0.000186024	1.18	7.4	24	338	126	67.1	7.94	5.8	0.159459	1.87779
Reference 1	reference	25a	2014	5	0	0	0	14	1	0.0273388	14	67	36.578	35.158	-0.000590967	1.18	7.4	24	338	126	67.1	7.94	5.8	0.159459	1.87779
Reference 1	reference	26a	2014	5	0	0	0	23	1	0.0455161	14	67	36.094	34.43	-0.000704453	1.18	7.4	24	338	126	67.1	7.94	5.8	0.159459	1.87779
Reference 1	reference	28a	2014	5	0	0	0	53	1	0.113925	14	67	33.23	38.344	0.00213649	1.18	7.4	24	338	126	67.1	7.94	5.8	0.159459	1.87779
Reference 1	reference	29a	2014	5	0	0	0	14	1	0.0282869	14	67	35.352	37.86	0.00102299	1.18	7.4	24	338	126	67.1	7.94	5.8	0.159459	1.87779
Reference 1	reference	3a	2014	5	0	0	0	16	1	0.0337604	14	67	33.852	35.014	0.00050373	1.18	7.4	24	338	126	67.1	7.94	5.8	0.159459	1.87779
Reference 1	reference	4a	2014	5	0	0	0	20	1	0.0429904	14	67	33.23	37.552	0.00182498	1.18	7.4	24	338	126	67.1	7.94	5.8	0.159459	1.87779
Reference 1	reference	5a	2014	5	0	0	0	30	1	0.0704285	14	67	30.426	32.93	0.0011804	1.18	7.4	24	338	126	67.1	7.94	5.8	0.159459	1.87779
Reference 1	reference	6a	2014	5	0	0	0	7	1	0.0171022	14	67	29.236	32.182	0.00143293	1.18	7.4	24	338	126	67.1	7.94	5.8	0.159459	1.87779
Reference 1	reference	7a	2014	5	0	0	0	23	1	0.0605238	14	67	27.144	34.454	0.00355924	1.18	7.4	24	338	126	67.1	7.94	5.8	0.159459	1.87779
Reference 1	reference	8a	2014	5	0	0	0	26	1	0.0536034	14	67	34.646	37.5	0.00118147	1.18	7.4	24	338	126	67.1	7.94	5.8	0.159459	1.87779
Reference 1	reference	9a	2014	5	0	0	0	28	1	0.0668583	14	67	29.914	32.844	0.00139466	1.18	7.4	24	338	126	67.1	7.94	5.8	0.159459	1.87779
Reference 1	reference	17a	2014	5	1	1	0.00298507	35	1	0.0738204	14	67	33.866	35.6975	0.000786106	1.18	7.4	24	338	126	67.1	7.94	5.8	0.159459	1.87779
Reference 1	reference	2a	2014	5	2	1	0.00597015	25	1	0.0629127	14	67	28.384	39.2767	0.00484784	1.18	7.4	24	338	126	67.1	7.94	5.8	0.159459	1.87779
Marina 1	harbour	13b	2014	5							14	67	23.08			3.7	7.07	15	308	37	64.8	7.83	5.16	0.523338	0.570988
Marina 1	harbour	10b	2014	5	0	0	0	0	0	0	14	67	28.422	25.362	-0.00170017	3.7	7.07	15	308	37	64.8	7.83	5.16	0.523338	0.570988
Marina 1	harbour	16b	2014	5	0	0	0	0	0	0	14	67	26.278	25.214	-0.000616906	3.7	7.07	15	308	37	64.8	7.83	5.16	0.523338	0.570988
Marina 1	harbour	18b	2014	5	0	0	0	0	0	0	14	67	27.388	27.986	0.000322379	3.7	7.07	15	308	37	64.8	7.83	5.16	0.523338	0.570988
Marina 1	harbour	19b	2014	5	0	0	0	0	0	0	14	67	27.328	24.99	-0.00133487	3.7	7.07	15	308	37	64.8	7.83	5.16	0.523338	0.570988
Marina 1	harbour	20b	2014	5	0	0	0	0	0	0	14	67	27.62	15.465	-0.00865613	3.7	7.07	15	308	37	64.8	7.83	5.16	0.523338	0.570988
Marina 1	harbour	22b	2014	5	0	0	0	0	0	0	14	67	29.106	30.236	0.000568491	3.7	7.07	15	308	37	64.8	7.83	5.16	0.523338	0.570988
Marina 1	harbour	23b	2014	5	0	0	0	0	0	0	14	67	26.628	25.758	-0.000495792	3.7	7.07	15	308	37	64.8	7.83	5.16	0.523338	0.570988
Marina 1	harbour	24b	2014	5	0	0	0	0	0	0	14	67	26.012	25.146	-0.00050536	3.7	7.07	15	308	37	64.8	7.83	5.16	0.523338	0.570988
Marina 1	harbour	26b	2014	5	0	0	0	0	0	0	14	67	28.7	31.43	0.0013562	3.7	7.07	15	308	37	64.8	7.83	5.16	0.523338	0.570988
Marina 1	harbour	27b	2014	5	0	0	0	0	0	0	14	67	29.39	27.556	-0.000961704	3.7	7.07	15	308	37	64.8	7.83	5.16	0.523338	0.570988
Marina 1	harbour	28b	2014	5	0	0	0	0	0	0	14	67	24.374	35.19	0.00548127	3.7	7.07	15	308	37	64.8	7.83	5.16	0.523338	0.570988
Marina 1	harbour	29b	2014	5	0	0	0	0	0	0	14	67	26.848	29.374	0.00134207	3.7	7.07	15	308	37	64.8	7.83	5.16	0.523338	0.570988
Marina 1	harbour	2b	2014	5	0	0	0	0	0	0	14	67	28.342	27.172	-0.00062922	3.7	7.07	15	308	37	64.8	7.83	5.16	0.523338	0.570988
Marina 1	harbour	4b	2014	5	0	0	0	0	0	0	14	67	25.914	26.442	0.000301049	3.7	7.07	15	308	37	64.8	7.83	5.16	0.523338	0.570988
Marina 1	harbour	7b	2014	5	0	0	0	0	0	0	14	67	26.322	25.882	-0.000251602	3.7	7.07	15	308	37	64.8	7.83	5.16	0.523338	0.570988
Marina 1	harbour	8b	2014	5	0	0	0	0	0	0	14	67	30.23	32.37	0.00102085	3.7	7.07	15	308	37	64.8	7.83	5.16	0.523338	0.570988
Marina 1	harbour	9b	2014	5	0	0	0	0	0	0	14	67	26.606	30.404	0.0019916	3.7	7.07	15	308	37	64.8	7.83	5.16	0.523338	0.570988
Marina 1	harbour	11b	2014	5	2	1	0.00597015	0	0	0	14	67	28.226	20.61	-0.00469354	3.7	7.07	15	308	37	64.8	7.83	5.16	0.523338	0.570988
Marina 1	harbour	12b	2014	5	1	1	0.00298507	0	0	0	14	67	31.856	30.8625	-0.000472894	3.7	7.07	15	308	37	64.8	7.83	5.16	0.523338	0.570988
Marina 1	harbour	15b	2014	5	1	1	0.00298507	0	0	0	14	67	24.926	26.765	0.00106244	3.7	7.07	15	308	37	64.8	7.83	5.16	0.523338	0.570988
Marina 1	harbour	17b	2014	5	1	1	0.00298507	0	0	0	14	67	26.67	24.745	-0.00111815	3.7	7.07	15	308	37	64.8	7.83	5.16	0.523338	0.570988
Marina 1	harbour	1b	2014	5	1	1	0.00298507	0	0	0	14	67	26.872	24.9075	-0.00113307	3.7	7.07	15	308	37	64.8	7.83	5.16	0.523338	0.570988
Marina 1	harbour	25b	2014	5	2	1	0.00597015	0	0	0	14	67	28.48	23.7333	-0.00272122	3.7	7.07	15	308	37	64.8	7.83	5.16	0.523338	0.570988
Marina 1	harbour	30b	2014	5	1	1	0.00298507	0	0	0	14	67	25.666	25.7525	5.02172e-05	3.7	7.07	15	308	37	64.8	7.83	5.16	0.523338	0.570988
Marina 1	harbour	3b	2014	5	1	1	0.00298507	0	0	0	14	67	28.092	25.405	-0.00150058	3.7	7.07	15	308	37	64.8	7.83	5.16	0.523338	0.570988
Marina 1	harbour	5b	2014	5	1	1	0.00298507	0	0	0	14	67	26.868	27.6625	0.000434951	3.7	7.07	15	308	37	64.8	7.83	5.16	0.523338	0.570988
Marina 1	harbour	6b	2014	5	1	1	0.00298507	0	0	0	14	67	28.764	27.0025	-0.000943211	3.7	7.07	15	308	37	64.8	7.83	5.16	0.523338	0.570988
Marina 1	harbour	14b	2014	5	0	0	0	1	1	0.00265573	14	67	26.896	19.844	-0.00453845	3.7	7.07	15	308	37	64.8	7.83	5.16	0.523338	0.570988
Marina 1	harbour	21b	2014	5	2	1	0.00597015	6	1	0.0180969	14	67	23.682	23.4667	-0.000136333	3.7	7.07	15	308	37	64.8	7.83	5.16	0.523338	0.570988
Guest harbour	harbour	21c	2014	5							14	67	29.016			1.39	1.76	16	295	59.6	116	7.92	5.98	0.789773	0.513793
Guest harbour	harbour	18c	2014	5	0	0	0	0	0	0	14	67	27.118	30.102	0.00155812	1.39	1.76	16	295	59.6	116	7.92	5.98	0.789773	0.513793
Guest harbour	harbour	19c	2014	5	0	0	0	0	0	0	14	67	28.462	26.4	-0.00112248	1.39	1.76	16	295	59.6	116	7.92	5.98	0.789773	0.513793
Guest harbour	harbour	22c	2014	5	0	0	0	0	0	0	14	67	26.758	28.722	0.00105716	1.39	1.76	16	295	59.6	116	7.92	5.98	0.789773	0.513793
Guest harbour	harbour	23c	2014	5	0	0	0	0	0	0	14	67	28.268	34.465	0.00295842	1.39	1.76	16	295	59.6	116	7.92	5.98	0.789773	0.513793
Guest harbour	harbour	24c	2014	5	0	0	0	0	0	0	14	67	25.588	26.502	0.000523831	1.39	1.76	16	295	59.6	116	7.92	5.98	0.789773	0.513793
Guest harbour	harbour	25c	2014	5	0	0	0	0	0	0	14	67	32.878	33.348	0.000211852	1.39	1.76	16	295	59.6	116	7.92	5.98	0.789773	0.513793
Guest harbour	harbour	26c	2014	5	0	0	0	0	0	0	14	67	22.786	25.974	0.00195447	1.39	1.76	16	295	59.6	116	7.92	5.98	0.789773	0.513793
Guest harbour	harbour	28c	2014	5	0	0	0	0	0	0	14	67	24.714	24.986	0.00016337	1.39	1.76	16	295	59.6	116	7.92	5.98	0.789773	0.513793
Guest harbour	harbour	3c	2014	5	0	0	0	0	0	0	14	67	27.892	26.39	-0.00082619	1.39	1.76	16	295	59.6	116	7.92	5.98	0.789773	0.513793
Guest harbour	harbour	6c	2014	5	0	0	0	0	0	0	14	67	24.646	26.968	0.00134383	1.39	1.76	16	295	59.6	116	7.92	5.98	0.789773	0.513793
Guest harbour	harbour	11c	2014	5				4	1	0.0118249	14	67	24.162			1.39	1.76	16	295	59.6	116	7.92	5.98	0.789773	0.513793
Guest harbour	harbour	15c	2014	5				5	1	0.0139411	14	67	25.618			1.39	1.76	16	295	59.6	116	7.92	5.98	0.789773	0.513793
Guest harbour	harbour	13c	2014	5	0	0	0	18	1	0.0506985	14	67	25.36	28.686	0.00183934	1.39	1.76	16	295	59.6	116	7.92	5.98	0.789773	0.513793
Guest harbour	harbour	14c	2014	5	0	0	0	6	1	0.0155415	14	67	27.576	32.838	0.00260658	1.39	1.76	16	295	59.6	116	7.92	5.98	0.789773	0.513793
Guest harbour	harbour	16c	2014	5	0	0	0	8	1	0.0207838	14	67	27.494	27.462	-1.73816e-05	1.39	1.76	16	295	59.6	116	7.92	5.98	0.789773	0.513793
Guest harbour	harbour	17c	2014	5	0	0	0	14	1	0.0354333	14	67	28.222	32.054	0.0019003	1.39	1.76	16	295	59.6	116	7.92	5.98	0.789773	0.513793
Guest harbour	harbour	1c	2014	5	0	0	0	2	1	0.00564162	14	67	25.322	27.664	0.00132027	1.39	1.76	16	295	59.6	116	7.92	5.98	0.789773	0.513793
Guest harbour	harbour	20c	2014	5	0	0	0	8	1	0.0224371	14	67	25.468	25.438	-1.75917e-05	1.39	1.76	16	295	59.6	116	7.92	5.98	0.789773	0.513793
Guest harbour	harbour	27c	2014	5	0	0	0	1	1	0.00283582	14	67	25.188	26.582	0.000803979	1.39	1.76	16	295	59.6	116	7.92	5.98	0.789773	0.513793
Guest harbour	harbour	29c	2014	5	0	0	0	2	1	0.00573125	14	67	24.926	27.22	0.00131404	1.39	1.76	16	295	59.6	116	7.92	5.98	0.789773	0.513793
Guest harbour	harbour	2c	2014	5	0	0	0	12	1	0.0338497	14	67	25.322	29.4675	0.0022629	1.39	1.76	16	295	59.6	116	7.92	5.98	0.789773	0.513793
Guest harbour	harbour	30c	2014	5	0	0	0	1	1	0.00239967	14	67	29.766	27.256	-0.00131482	1.39	1.76	16	295	59.6	116	7.92	5.98	0.789773	0.513793
Guest harbour	harbour	4c	2014	5	0	0	0	2	1	0.00553238	14	67	25.822	28.022	0.00122034	1.39	1.76	16	295	59.6	116	7.92	5.98	0.789773	0.513793
Guest harbour	harbour	8c	2014	5	0	0	0	7	1	0.0218074	14	67	22.928	25.252	0.00144099	1.39	1.76	16	295	59.6	116	7.92	5.98	0.789773	0.513793
Guest harbour	harbour	9c	2014	5	0	0	0	5	1	0.0132246	14	67	27.006	9.79	-0.0151447	1.39	1.76	16	295	59.6	116	7.92	5.98	0.789773	0.513793
Guest harbour	harbour	10c	2014	5	1	1	0.00298507	4	1	0.00966034	14	67	29.576	32.33	0.00132884	1.39	1.76	16	295	59.6	116	7.92	5.98	0.789773	0.513793
Guest harbour	harbour	12c	2014	5	1	1	0.00298507	14	1	0.0363636	14	67	27.5	27.48	-1.08588e-05	1.39	1.76	16	295	59.6	116	7.92	5.98	0.789773	0.513793
Guest harbour	harbour	5c	2014	5	1	1	0.00298507	3	1	0.00872357	14	67	24.564	29.13	0.00254458	1.39	1.76	16	295	59.6	116	7.92	5.98	0.789773	0.513793
Guest harbour	harbour	7c	2014	5	1	1	0.00298507	11	1	0.0313158	14	67	25.09	23.6925	-0.000855385	1.39	1.76	16	295	59.6	116	7.92	5.98	0.789773	0.513793
Marina 1	harbour	103	2015	10							35	110	26.34			3.49	10.55	12	288	61.2	162	7.99	4.47	0.330806	0.377778
Marina 1	harbour	73	2015	10							35	110	26.4			3.49	10.55	12	288	61.2	162	7.99	4.47	0.330806	0.377778
Marina 1	harbour	107	2015	10				7	1	0.00783699	35	110	25.52			3.49	10.55	12	288	61.2	162	7.99	4.47	0.330806	0.377778
Marina 1	harbour	119	2015	10				4	1	0.00449236	35	110	25.44			3.49	10.55	12	288	61.2	162	7.99	4.47	0.330806	0.377778
Marina 1	harbour	71	2015	10				25	1	0.0260974	35	110	27.37			3.49	10.55	12	288	61.2	162	7.99	4.47	0.330806	0.377778
Marina 1	harbour	75	2015	10				6	1	0.00677316	35	110	25.31			3.49	10.55	12	288	61.2	162	7.99	4.47	0.330806	0.377778
Marina 1	harbour	93	2015	10				7	1	0.00818331	35	110	24.44			3.49	10.55	12	288	61.2	162	7.99	4.47	0.330806	0.377778
Marina 1	harbour	101	2015	10	6	1	0.00545455	12	1	0.0131112	35	110	26.15	24.12	-0.000734617	3.49	10.55	12	288	61.2	162	7.99	4.47	0.330806	0.377778
Marina 1	harbour	105	2015	10	6	1	0.00545455	10	1	0.0111651	35	110	25.59	23.83	-0.000647785	3.49	10.55	12	288	61.2	162	7.99	4.47	0.330806	0.377778
Marina 1	harbour	109	2015	10	6	1	0.00545455	14	1	0.0164948	35	110	24.25	22.74	-0.000584465	3.49	10.55	12	288	61.2	162	7.99	4.47	0.330806	0.377778
Marina 1	harbour	111	2015	10	3	1	0.00272727	1	1	0.00118554	35	110	24.1	20.71	-0.00137814	3.49	10.55	12	288	61.2	162	7.99	4.47	0.330806	0.377778
Marina 1	harbour	113	2015	10	4	1	0.00363636	13	1	0.0147862	35	110	25.12	23.63	-0.000555884	3.49	10.55	12	288	61.2	162	7.99	4.47	0.330806	0.377778
Marina 1	harbour	115	2015	10	6	1	0.00545455	16	1	0.0178432	35	110	25.62	17.53	-0.00344963	3.49	10.55	12	288	61.2	162	7.99	4.47	0.330806	0.377778
Marina 1	harbour	117	2015	10	4	1	0.00363636	7	1	0.00799361	35	110	25.02	20.35	-0.00187813	3.49	10.55	12	288	61.2	162	7.99	4.47	0.330806	0.377778
Marina 1	harbour	61	2015	10	2	1	0.00181818	7	1	0.00780945	35	110	25.61	24.24	-0.000499807	3.49	10.55	12	288	61.2	162	7.99	4.47	0.330806	0.377778
Marina 1	harbour	63	2015	10	5	1	0.00454545	12	1	0.0129429	35	110	26.49	18.26	-0.00338231	3.49	10.55	12	288	61.2	162	7.99	4.47	0.330806	0.377778
Marina 1	harbour	65	2015	10	6	1	0.00545455	7	1	0.00832293	35	110	24.03	23.43	-0.000229871	3.49	10.55	12	288	61.2	162	7.99	4.47	0.330806	0.377778
Marina 1	harbour	67	2015	10	3	1	0.00272727	14	1	0.0160966	35	110	24.85	20.49	-0.00175383	3.49	10.55	12	288	61.2	162	7.99	4.47	0.330806	0.377778
Marina 1	harbour	69	2015	10	3	1	0.00272727	5	1	0.00524631	35	110	27.23	24.9	-0.000813195	3.49	10.55	12	288	61.2	162	7.99	4.47	0.330806	0.377778
Marina 1	harbour	77	2015	10	6	1	0.00545455	5	1	0.0058548	35	110	24.4	24.76	0.000133148	3.49	10.55	12	288	61.2	162	7.99	4.47	0.330806	0.377778
Marina 1	harbour	79	2015	10	6	1	0.00545455	10	1	0.0112177	35	110	25.47	28.1	0.000893348	3.49	10.55	12	288	61.2	162	7.99	4.47	0.330806	0.377778
Marina 1	harbour	81	2015	10	5	1	0.00454545	4	1	0.00467617	35	110	24.44	21.93	-0.000985142	3.49	10.55	12	288	61.2	162	7.99	4.47	0.330806	0.377778
Marina 1	harbour	83	2015	10	7	1	0.00636364	4	1	0.00444173	35	110	25.73	19.89	-0.00234037	3.49	10.55	12	288	61.2	162	7.99	4.47	0.330806	0.377778
Marina 1	harbour	85	2015	10	7	1	0.00636364	17	1	0.0195144	35	110	24.89	15.35	-0.0043941	3.49	10.55	12	288	61.2	162	7.99	4.47	0.330806	0.377778
Marina 1	harbour	87	2015	10	5	1	0.00454545	8	1	0.00935618	35	110	24.43	20.83	-0.00144925	3.49	10.55	12	288	61.2	162	7.99	4.47	0.330806	0.377778
Marina 1	harbour	89	2015	10	3	1	0.00272727	7	1	0.00805802	35	110	24.82	22.52	-0.000884054	3.49	10.55	12	288	61.2	162	7.99	4.47	0.330806	0.377778
Marina 1	harbour	91	2015	10	2	1	0.00181818	12	1	0.0134718	35	110	25.45	21.01	-0.00174288	3.49	10.55	12	288	61.2	162	7.99	4.47	0.330806	0.377778
Marina 1	harbour	95	2015	10	3	1	0.00272727	16	1	0.0176639	35	110	25.88	25.16	-0.0002565	3.49	10.55	12	288	61.2	162	7.99	4.47	0.330806	0.377778
Marina 1	harbour	97	2015	10	3	1	0.00272727	14	1	0.0158604	35	110	25.22	22.41	-0.00107391	3.49	10.55	12	288	61.2	162	7.99	4.47	0.330806	0.377778
Marina 1	harbour	99	2015	10	1	1	0.000909091	3	1	0.00356104	35	110	24.07			3.49	10.55	12	288	61.2	162	7.99	4.47	0.330806	0.377778
Marina 2	harbour	45	2015	10	1	1	0.000917431	0	0	0	39	109	25.65	24.27	-0.000507363	2.65	8.05	16	288	23	69.2	7.98	5.21	0.329193	0.33237
Marina 2	harbour	49	2015	10	4	1	0.00366972	0	0	0	39	109	25.37	18.65	-0.00282313	2.65	8.05	16	288	23	69.2	7.98	5.21	0.329193	0.33237
Marina 2	harbour	19	2015	10				2	1	0.00195957	39	109	26.17			2.65	8.05	16	288	23	69.2	7.98	5.21	0.329193	0.33237
Marina 2	harbour	27	2015	10	0	0	0	19	1	0.0188756	39	109	25.81	24.29	-0.000556856	2.65	8.05	16	288	23	69.2	7.98	5.21	0.329193	0.33237
Marina 2	harbour	1	2015	10	2	1	0.00183486	17	1	0.0189274	39	109	23.03	21.08	-0.000811679	2.65	8.05	16	288	23	69.2	7.98	5.21	0.329193	0.33237
Marina 2	harbour	11	2015	10	3	1	0.00275229	15	1	0.014873	39	109	25.86	24.6	-0.000458265	2.65	8.05	16	288	23	69.2	7.98	5.21	0.329193	0.33237
Marina 2	harbour	13	2015	10	6	1	0.00550459	4	1	0.00400172	39	109	25.63	23	-0.000993297	2.65	8.05	16	288	23	69.2	7.98	5.21	0.329193	0.33237
Marina 2	harbour	15	2015	10	2	1	0.00183486	3	1	0.00301187	39	109	25.54	24.21	-0.000490643	2.65	8.05	16	288	23	69.2	7.98	5.21	0.329193	0.33237
Marina 2	harbour	17	2015	10	2	1	0.00183486	6	1	0.00605217	39	109	25.42	21.88	-0.00137581	2.65	8.05	16	288	23	69.2	7.98	5.21	0.329193	0.33237
Marina 2	harbour	21	2015	10	1	1	0.000917431	14	1	0.0147483	39	109	24.34	24.05	-0.000109964	2.65	8.05	16	288	23	69.2	7.98	5.21	0.329193	0.33237
Marina 2	harbour	23	2015	10	1	1	0.000917431	16	1	0.0164762	39	109	24.9	25.2	0.000109873	2.65	8.05	16	288	23	69.2	7.98	5.21	0.329193	0.33237
Marina 2	harbour	25	2015	10	1	1	0.000917431	36	1	0.034637	39	109	26.65	26.66	3.44187e-06	2.65	8.05	16	288	23	69.2	7.98	5.21	0.329193	0.33237
Marina 2	harbour	29	2015	12	3	1	0.00229358	14	1	0.0163096	39	109	22.01	18.98	-0.00135882	2.65	8.05	16	288	23	69.2	7.98	5.21	0.329193	0.33237
Marina 2	harbour	3	2015	10	1	1	0.000917431	11	1	0.0111659	39	109	25.26	24.06	-0.000446527	2.65	8.05	16	288	23	69.2	7.98	5.21	0.329193	0.33237
Marina 2	harbour	31	2015	10	5	1	0.00458716	10	1	0.00996155	39	109	25.74	20.16	-0.0022417	2.65	8.05	16	288	23	69.2	7.98	5.21	0.329193	0.33237
Marina 2	harbour	33	2015	10	3	1	0.00275229	10	1	0.00978665	39	109	26.2	22.27	-0.001491	2.65	8.05	16	288	23	69.2	7.98	5.21	0.329193	0.33237
Marina 2	harbour	35	2015	10	1	1	0.000917431	3	1	0.00298267	39	109	25.79	21.76	-0.00155884	2.65	8.05	16	288	23	69.2	7.98	5.21	0.329193	0.33237
Marina 2	harbour	37	2015	10	2	1	0.00183486	7	1	0.0069461	39	109	25.84	22.06	-0.00145099	2.65	8.05	16	288	23	69.2	7.98	5.21	0.329193	0.33237
Marina 2	harbour	39	2015	10	4	1	0.00366972	5	1	0.00489519	39	109	26.19	24.55	-0.000593264	2.65	8.05	16	288	23	69.2	7.98	5.21	0.329193	0.33237
Marina 2	harbour	41	2015	10	1	1	0.000917431	17	1	0.0165993	39	109	26.26	22.64	-0.00136081	2.65	8.05	16	288	23	69.2	7.98	5.21	0.329193	0.33237
Marina 2	harbour	43	2015	10	3	1	0.00275229	23	1	0.0238956	39	109	24.68	22.2	-0.000971568	2.65	8.05	16	288	23	69.2	7.98	5.21	0.329193	0.33237
Marina 2	harbour	47	2015	10	1	1	0.000917431	10	1	0.00980536	39	109	26.15	23.63	-0.000929652	2.65	8.05	16	288	23	69.2	7.98	5.21	0.329193	0.33237
Marina 2	harbour	5	2015	10	2	1	0.00183486	1	1	0.00126622	39	109	20.25	18.38	-0.000888914	2.65	8.05	16	288	23	69.2	7.98	5.21	0.329193	0.33237
Marina 2	harbour	51	2015	10	4	1	0.00366972	1	1	0.000988474	39	109	25.94	20.43	-0.00219066	2.65	8.05	16	288	23	69.2	7.98	5.21	0.329193	0.33237
Marina 2	harbour	53	2015	10	4	1	0.00366972	18	1	0.0182498	39	109	25.29	21.81	-0.00135817	2.65	8.05	16	288	23	69.2	7.98	5.21	0.329193	0.33237
Marina 2	harbour	55	2015	10	4	1	0.00366972	12	1	0.0121426	39	109	25.34	21.37	-0.00156327	2.65	8.05	16	288	23	69.2	7.98	5.21	0.329193	0.33237
Marina 2	harbour	57	2015	10	4	1	0.00366972	10	1	0.0102605	39	109	24.99	19.97	-0.00205729	2.65	8.05	16	288	23	69.2	7.98	5.21	0.329193	0.33237
Marina 2	harbour	59	2015	10	2	1	0.00183486	7	1	0.00698394	39	109	25.7	23.17	-0.000950758	2.65	8.05	16	288	23	69.2	7.98	5.21	0.329193	0.33237
Marina 2	harbour	7	2015	10	1	1	0.000917431	23	1	0.0219808	39	109	26.83	24.55	-0.00081476	2.65	8.05	16	288	23	69.2	7.98	5.21	0.329193	0.33237
Marina 2	harbour	9	2015	10	1	1	0.000917431	7	1	0.00745998	39	109	24.06	22.72	-0.000525735	2.65	8.05	16	288	23	69.2	7.98	5.21	0.329193	0.33237
Guest harbour	harbour	175	2015	10	10	1	0.00925926	0	0	0	28	108	23.66			1.77	3.27	18	268	33.4	101	7.95	5.52	0.541284	0.330693
Guest harbour	harbour	125	2015	10				13	1	0.0179886	28	108	25.81			1.77	3.27	18	268	33.4	101	7.95	5.52	0.541284	0.330693
Guest harbour	harbour	151	2015	10				1	1	0.00138804	28	108	25.73			1.77	3.27	18	268	33.4	101	7.95	5.52	0.541284	0.330693
Guest harbour	harbour	165	2015	10				15	1	0.0226901	28	108	23.61			1.77	3.27	18	268	33.4	101	7.95	5.52	0.541284	0.330693
Guest harbour	harbour	169	2015	10				5	1	0.00747474	28	108	23.89			1.77	3.27	18	268	33.4	101	7.95	5.52	0.541284	0.330693
Guest harbour	harbour	121	2015	10	0	0	0	9	1	0.0133097	28	108	24.15	29.16	0.0017455	1.77	3.27	18	268	33.4	101	7.95	5.52	0.541284	0.330693
Guest harbour	harbour	127	2015	10	0	0	0	12	1	0.0165408	28	108	25.91	22.82	-0.00117585	1.77	3.27	18	268	33.4	101	7.95	5.52	0.541284	0.330693
Guest harbour	harbour	131	2015	10	0	0	0	30	1	0.0422321	28	108	25.37	25.82	0.000162796	1.77	3.27	18	268	33.4	101	7.95	5.52	0.541284	0.330693
Guest harbour	harbour	133	2015	11	0	0	0	8	1	0.0126871	28	108	22.52	21.42	-0.000463692	1.77	3.27	18	268	33.4	101	7.95	5.52	0.541284	0.330693
Guest harbour	harbour	135	2015	10	0	0	0	8	1	0.0117869	28	108	24.24	21.47	-0.00112359	1.77	3.27	18	268	33.4	101	7.95	5.52	0.541284	0.330693
Guest harbour	harbour	137	2015	9	0	0	0	7	1	0.00924556	28	108	27.04	23.52	-0.00129135	1.77	3.27	18	268	33.4	101	7.95	5.52	0.541284	0.330693
Guest harbour	harbour	141	2015	10	0	0	0	8	1	0.0114377	28	108	24.98	33.83	0.00280808	1.77	3.27	18	268	33.4	101	7.95	5.52	0.541284	0.330693
Guest harbour	harbour	143	2015	10	0	0	0	10	1	0.0139891	28	108	25.53	23.97	-0.000583807	1.77	3.27	18	268	33.4	101	7.95	5.52	0.541284	0.330693
Guest harbour	harbour	145	2015	10	0	0	0	7	1	0.00988924	28	108	25.28	23.25	-0.000775078	1.77	3.27	18	268	33.4	101	7.95	5.52	0.541284	0.330693
Guest harbour	harbour	147	2015	10	0	0	0	3	1	0.00427545	28	108	25.06	25.8	0.000269459	1.77	3.27	18	268	33.4	101	7.95	5.52	0.541284	0.330693
Guest harbour	harbour	157	2015	10	0	0	0	3	1	0.0044128	28	108	24.28	26.75	0.000897051	1.77	3.27	18	268	33.4	101	7.95	5.52	0.541284	0.330693
Guest harbour	harbour	163	2015	10	0	0	0	10	1	0.0147458	28	108	24.22	37.37	0.00401564	1.77	3.27	18	268	33.4	101	7.95	5.52	0.541284	0.330693
Guest harbour	harbour	167	2015	10	0	0	0	18	1	0.0269203	28	108	23.88	23.54	-0.00013278	1.77	3.27	18	268	33.4	101	7.95	5.52	0.541284	0.330693
Guest harbour	harbour	171	2015	10	0	0	0	15	1	0.0224524	28	108	23.86	21.84	-0.000819077	1.77	3.27	18	268	33.4	101	7.95	5.52	0.541284	0.330693
Guest harbour	harbour	123	2015	10	3	1	0.00277778	7	1	0.0102754	28	108	24.33	20.58	-0.00154991	1.77	3.27	18	268	33.4	101	7.95	5.52	0.541284	0.330693
Guest harbour	harbour	129	2015	10	1	1	0.000925926	21	1	0.0311721	28	108	24.06	21.66	-0.000972995	1.77	3.27	18	268	33.4	101	7.95	5.52	0.541284	0.330693
Guest harbour	harbour	139	2015	10	1	1	0.000925926	18	1	0.0257761	28	108	24.94	22.45	-0.00097391	1.77	3.27	18	268	33.4	101	7.95	5.52	0.541284	0.330693
Guest harbour	harbour	149	2015	10	1	1	0.000925926	4	1	0.00588374	28	108	24.28	26.84	0.000928151	1.77	3.27	18	268	33.4	101	7.95	5.52	0.541284	0.330693
Guest harbour	harbour	153	2015	10	2	1	0.00185185	13	1	0.0190828	28	108	24.33	31.3	0.00233248	1.77	3.27	18	268	33.4	101	7.95	5.52	0.541284	0.330693
Guest harbour	harbour	155	2015	10	1	1	0.000925926	16	1	0.0244305	28	108	23.39	23.03	-0.000143619	1.77	3.27	18	268	33.4	101	7.95	5.52	0.541284	0.330693
Guest harbour	harbour	159	2015	10	4	1	0.0037037	7	1	0.0106067	28	108	23.57	18.73	-0.00212822	1.77	3.27	18	268	33.4	101	7.95	5.52	0.541284	0.330693
Guest harbour	harbour	161	2015	10	1	1	0.000925926	7	1	0.0106975	28	108	23.37	22.84	-0.000212405	1.77	3.27	18	268	33.4	101	7.95	5.52	0.541284	0.330693
Guest harbour	harbour	173	2015	10	1	1	0.000925926	18	1	0.0271248	28	108	23.7	23.28	-0.000165559	1.77	3.27	18	268	33.4	101	7.95	5.52	0.541284	0.330693
Guest harbour	harbour	177	2015	10	10	1	0.00925926	2	1	0.00306692	28	108	23.29			1.77	3.27	18	268	33.4	101	7.95	5.52	0.541284	0.330693
Guest harbour	harbour	179	2015	10	1	1	0.000925926	11	1	0.0163827	28	108	23.98	19.75	-0.00179691	1.77	3.27	18	268	33.4	101	7.95	5.52	0.541284	0.330693
Reference 2	reference	170	2015	10				5	1	0.00771367	28	108	23.15			0.62	3.35	10	300	5.5	16.6	8.34	5.47	0.185075	0.331325
Reference 2	reference	128	2015	10	0	0	0	26	1	0.0379164	28	108	24.49	23.83	-0.000252959	0.62	3.35	10	300	5.5	16.6	8.34	5.47	0.185075	0.331325
Reference 2	reference	130	2015	10	0	0	0	17	1	0.0246606	28	108	24.62	24.41	-7.9317e-05	0.62	3.35	10	300	5.5	16.6	8.34	5.47	0.185075	0.331325
Reference 2	reference	134	2015	10	0	0	0	28	1	0.0411692	28	108	24.29	24.85	0.000211046	0.62	3.35	10	300	5.5	16.6	8.34	5.47	0.185075	0.331325
Reference 2	reference	138	2015	10	0	0	0	18	1	0.0258799	28	108	24.84	24.78	-2.23924e-05	0.62	3.35	10	300	5.5	16.6	8.34	5.47	0.185075	0.331325
Reference 2	reference	140	2015	10	0	0	0	11	1	0.0154364	28	108	25.45	28.4	0.00101549	0.62	3.35	10	300	5.5	16.6	8.34	5.47	0.185075	0.331325
Reference 2	reference	144	2015	10	0	0	0	3	1	0.00436249	28	108	24.56	24.78	8.2572e-05	0.62	3.35	10	300	5.5	16.6	8.34	5.47	0.185075	0.331325
Reference 2	reference	146	2015	10	0	0	0	6	1	0.00886211	28	108	24.18	26.86	0.000973262	0.62	3.35	10	300	5.5	16.6	8.34	5.47	0.185075	0.331325
Reference 2	reference	156	2015	10	0	0	0	17	1	0.026306	28	108	23.08	23.95	0.00034261	0.62	3.35	10	300	5.5	16.6	8.34	5.47	0.185075	0.331325
Reference 2	reference	158	2015	10	0	0	0	15	1	0.0222565	28	108	24.07	29.52	0.00188983	0.62	3.35	10	300	5.5	16.6	8.34	5.47	0.185075	0.331325
Reference 2	reference	164	2015	10	0	0	0	12	1	0.0175716	28	108	24.39	23.44	-0.000367863	0.62	3.35	10	300	5.5	16.6	8.34	5.47	0.185075	0.331325
Reference 2	reference	166	2015	10	0	0	0	4	1	0.00617093	28	108	23.15	23.88	0.000287468	0.62	3.35	10	300	5.5	16.6	8.34	5.47	0.185075	0.331325
Reference 2	reference	174	2015	10	0	0	0	25	1	0.0376892	28	108	23.69	24	0.000120378	0.62	3.35	10	300	5.5	16.6	8.34	5.47	0.185075	0.331325
Reference 2	reference	176	2015	10	0	0	0	20	1	0.0300499	28	108	23.77	24.83	0.000403966	0.62	3.35	10	300	5.5	16.6	8.34	5.47	0.185075	0.331325
Reference 2	reference	180	2015	10	0	0	0	20	1	0.0276319	28	108	25.85	26.28	0.000152755	0.62	3.35	10	300	5.5	16.6	8.34	5.47	0.185075	0.331325
Reference 2	reference	122	2015	10	1	1	0.000925926	13	1	0.019241	28	108	24.13	27.89	0.00134085	0.62	3.35	10	300	5.5	16.6	8.34	5.47	0.185075	0.331325
Reference 2	reference	124	2015	10	2	1	0.00185185	19	1	0.0283921	28	108	23.9	26.65	0.00100843	0.62	3.35	10	300	5.5	16.6	8.34	5.47	0.185075	0.331325
Reference 2	reference	126	2015	10	1	1	0.000925926	20	1	0.0283559	28	108	25.19			0.62	3.35	10	300	5.5	16.6	8.34	5.47	0.185075	0.331325
Reference 2	reference	132	2015	10	1	1	0.000925926	12	1	0.0167738	28	108	25.55	28.67	0.0010668	0.62	3.35	10	300	5.5	16.6	8.34	5.47	0.185075	0.331325
Reference 2	reference	136	2015	10	1	1	0.000925926	3	1	0.00429086	28	108	24.97	23.75	-0.00046382	0.62	3.35	10	300	5.5	16.6	8.34	5.47	0.185075	0.331325
Reference 2	reference	142	2015	10	1	1	0.000925926	6	1	0.00837054	28	108	25.6	28.03	0.000839658	0.62	3.35	10	300	5.5	16.6	8.34	5.47	0.185075	0.331325
Reference 2	reference	148	2015	10	1	1	0.000925926	27	1	0.039863	28	108	24.19	26.64	0.000893283	0.62	3.35	10	300	5.5	16.6	8.34	5.47	0.185075	0.331325
Reference 2	reference	150	2015	9	2	1	0.00205761	22	1	0.0291653	28	108	26.94	26.17	-0.000268504	0.62	3.35	10	300	5.5	16.6	8.34	5.47	0.185075	0.331325
Reference 2	reference	152	2015	10	1	1	0.000925926	7	1	0.0096637	28	108	25.87	25.82	-1.79131e-05	0.62	3.35	10	300	5.5	16.6	8.34	5.47	0.185075	0.331325
Reference 2	reference	154	2015	10	1	1	0.000925926	25	1	0.0378169	28	108	23.61	25.4	0.000676656	0.62	3.35	10	300	5.5	16.6	8.34	5.47	0.185075	0.331325
Reference 2	reference	160	2015	10	1	1	0.000925926	21	1	0.0298924	28	108	25.09	26.05	0.00034767	0.62	3.35	10	300	5.5	16.6	8.34	5.47	0.185075	0.331325
Reference 2	reference	162	2015	10	1	1	0.000925926	18	1	0.0272975	28	108	23.55	24.01	0.000179117	0.62	3.35	10	300	5.5	16.6	8.34	5.47	0.185075	0.331325
Reference 2	reference	168	2015	10	2	1	0.00185185	9	1	0.013233	28	108	24.29	27.54	0.00116273	0.62	3.35	10	300	5.5	16.6	8.34	5.47	0.185075	0.331325
Reference 2	reference	172	2015	10	1	1	0.000925926	5	1	0.00738509	28	108	24.18	25.97	0.000661261	0.62	3.35	10	300	5.5	16.6	8.34	5.47	0.185075	0.331325
Reference 2	reference	178	2015	10	3	1	0.00277778	7	1	0.0108319	28	108	23.08	24.65	0.000609356	0.62	3.35	10	300	5.5	16.6	8.34	5.47	0.185075	0.331325
	obs! empty cells are due to lost cages

## Sheet: Mortality over time
Year	Site	Site type	Time to death (days)	Total no. dead indiv.	Total no. snails at start (excl. missing cages)
2014	Reference 1	reference	14	0	150
2014	Reference 1	reference	28	2	145
2014	Reference 1	reference	49	1	145
2014	Reference 1	reference	56	0	145
2014	Marina 1	harbour	15	0	145
2014	Marina 1	harbour	30	2	145
2014	Marina 1	harbour	56	12	145
2014	Guest harbour	harbour	14	1	140
2014	Guest harbour	harbour	37	1	135
2014	Guest harbour	harbour	56	2	135
2015	Marina 1	harbour	35	0	250
2015	Marina 1	harbour	69	19	250
2015	Marina 1	harbour	83	23	250
2015	Marina 1	harbour	110	60	220
2015	Guest harbour	harbour	28	18	300
2015	Guest harbour	harbour	66	2	270
2015	Guest harbour	harbour	79	2	260
2015	Guest harbour	harbour	108	14	260
2015	Marina 2	harbour	39	0	290
2015	Marina 2	harbour	77	11	290
2015	Marina 2	harbour	89	30	290
2015	Marina 2	harbour	109	28	290
2015	Reference 2	reference	28	2	300
2015	Reference 2	reference	66	2	290
2015	Reference 2	reference	79	6	290
2015	Reference 2	reference	108	10	280

## Sheet: MT
Sample ID	Site	Site type	Year	Exposure time (weeks)	Snail ww (g)	MT (ug/g ww)	Cu (ug/L)	Zn (ug/L)	Tot P (ug/L)	Tot N (ug/L)	Sed. Cu (mg/kg TS)	Sed. Zn (mg/kg TS)	pH	salinity (psu)	Cu/Zn	sedCu/sedZn
7	Reference 1	reference	2014	8	0.05018	378.53	1.18	7.4	24	338	126	67.1	7.94	5.8	0.159459	1.87779
8	Reference 1	reference	2014	8	0.05067	399.49	1.18	7.4	24	338	126	67.1	7.94	5.8	0.159459	1.87779
9	Reference 1	reference	2014	8	0.05027	337.51	1.18	7.4	24	338	126	67.1	7.94	5.8	0.159459	1.87779
10	Reference 1	reference	2014	8	0.05044	345.65	1.18	7.4	24	338	126	67.1	7.94	5.8	0.159459	1.87779
11	Reference 1	reference	2014	8	0.05007	363.78	1.18	7.4	24	338	126	67.1	7.94	5.8	0.159459	1.87779
12	Reference 1	reference	2014	8	0.05015	406.74	1.18	7.4	24	338	126	67.1	7.94	5.8	0.159459	1.87779
56	Reference 1	reference	2014	8	0.05019	421.83	1.18	7.4	24	338	126	67.1	7.94	5.8	0.159459	1.87779
57	Reference 1	reference	2014	8	0.05057	480.35	1.18	7.4	24	338	126	67.1	7.94	5.8	0.159459	1.87779
58	Reference 1	reference	2014	8	0.05022	533.4	1.18	7.4	24	338	126	67.1	7.94	5.8	0.159459	1.87779
59	Reference 1	reference	2014	8	0.05042	593.15	1.18	7.4	24	338	126	67.1	7.94	5.8	0.159459	1.87779
84	Reference 1	reference	2014	8	0.05064	396.03	1.18	7.4	24	338	126	67.1	7.94	5.8	0.159459	1.87779
85	Reference 1	reference	2014	8	0.05053	359.85	1.18	7.4	24	338	126	67.1	7.94	5.8	0.159459	1.87779
93	Reference 1	reference	2014	8	0.05017	478.34	1.18	7.4	24	338	126	67.1	7.94	5.8	0.159459	1.87779
94	Reference 1	reference	2014	8	0.04975	472.97	1.18	7.4	24	338	126	67.1	7.94	5.8	0.159459	1.87779
1	Marina 1	harbor	2014	8	0.0502	446.73	3.7	7.07	15	308	37	64.8	7.83	5.16	0.523338	0.570988
2	Marina 1	harbor	2014	8	0.05069	451.65	3.7	7.07	15	308	37	64.8	7.83	5.16	0.523338	0.570988
3	Marina 1	harbor	2014	8	0.05056	406.53	3.7	7.07	15	308	37	64.8	7.83	5.16	0.523338	0.570988
4	Marina 1	harbor	2014	8	0.05021	496.35	3.7	7.07	15	308	37	64.8	7.83	5.16	0.523338	0.570988
5	Marina 1	harbor	2014	8	0.05011	360.38	3.7	7.07	15	308	37	64.8	7.83	5.16	0.523338	0.570988
6	Marina 1	harbor	2014	8	0.05023	409.2	3.7	7.07	15	308	37	64.8	7.83	5.16	0.523338	0.570988
72	Marina 1	harbor	2014	8	0.05028	320.01	3.7	7.07	15	308	37	64.8	7.83	5.16	0.523338	0.570988
73	Marina 1	harbor	2014	8	0.05046	501.25	3.7	7.07	15	308	37	64.8	7.83	5.16	0.523338	0.570988
74	Marina 1	harbor	2014	8	0.05016	510.46	3.7	7.07	15	308	37	64.8	7.83	5.16	0.523338	0.570988
75	Marina 1	harbor	2014	8	0.05023	497.33	3.7	7.07	15	308	37	64.8	7.83	5.16	0.523338	0.570988
76	Marina 1	harbor	2014	8	0.05028	487.53	3.7	7.07	15	308	37	64.8	7.83	5.16	0.523338	0.570988
77	Marina 1	harbor	2014	8	0.05048	377.45	3.7	7.07	15	308	37	64.8	7.83	5.16	0.523338	0.570988
13	Guest harbour	harbor	2014	8	0.05024	310.64	1.39	1.76	16	295	59.6	116	7.92	5.98	0.789773	0.513793
14	Guest harbour	harbor	2014	8	0.05062	289.82	1.39	1.76	16	295	59.6	116	7.92	5.98	0.789773	0.513793
15	Guest harbour	harbor	2014	8	0.05025	375.76	1.39	1.76	16	295	59.6	116	7.92	5.98	0.789773	0.513793
17	Guest harbour	harbor	2014	8	0.05055	314.9	1.39	1.76	16	295	59.6	116	7.92	5.98	0.789773	0.513793
18	Guest harbour	harbor	2014	8	0.05045	284.61	1.39	1.76	16	295	59.6	116	7.92	5.98	0.789773	0.513793
43	Guest harbour	harbor	2014	8	0.05029	408.22	1.39	1.76	16	295	59.6	116	7.92	5.98	0.789773	0.513793
44	Guest harbour	harbor	2014	8	0.05038	291.13	1.39	1.76	16	295	59.6	116	7.92	5.98	0.789773	0.513793
45	Guest harbour	harbor	2014	8	0.0503	406.34	1.39	1.76	16	295	59.6	116	7.92	5.98	0.789773	0.513793
46	Guest harbour	harbor	2014	8	0.05023	301.32	1.39	1.76	16	295	59.6	116	7.92	5.98	0.789773	0.513793
47	Guest harbour	harbor	2014	8	0.05068	354.05	1.39	1.76	16	295	59.6	116	7.92	5.98	0.789773	0.513793
48	Guest harbour	harbor	2014	8	0.05013	392.16	1.39	1.76	16	295	59.6	116	7.92	5.98	0.789773	0.513793
49	Guest harbour	harbor	2014	8	0.05041	414.73	1.39	1.76	16	295	59.6	116	7.92	5.98	0.789773	0.513793
86	Guest harbour	harbor	2014	8	0.05055	452.28	1.39	1.76	16	295	59.6	116	7.92	5.98	0.789773	0.513793
19	Marina 1	harbor	2015	16	0.05058	277.71	3.49	10.55	12	288	61.2	162	7.99	4.47	0.330806	0.377778
20	Marina 1	harbor	2015	16	0.05062	231.27	3.49	10.55	12	288	61.2	162	7.99	4.47	0.330806	0.377778
21	Marina 1	harbor	2015	16	0.05057	212.99	3.49	10.55	12	288	61.2	162	7.99	4.47	0.330806	0.377778
22	Marina 1	harbor	2015	16	0.05037	285.06	3.49	10.55	12	288	61.2	162	7.99	4.47	0.330806	0.377778
23	Marina 1	harbor	2015	16	0.05062	289.82	3.49	10.55	12	288	61.2	162	7.99	4.47	0.330806	0.377778
24	Marina 1	harbor	2015	16	0.05041	250.8	3.49	10.55	12	288	61.2	162	7.99	4.47	0.330806	0.377778
60	Marina 1	harbor	2015	16	0.05045	484.59	3.49	10.55	12	288	61.2	162	7.99	4.47	0.330806	0.377778
61	Marina 1	harbor	2015	16	0.05048	499.75	3.49	10.55	12	288	61.2	162	7.99	4.47	0.330806	0.377778
62	Marina 1	harbor	2015	16	0.05034	398.89	3.49	10.55	12	288	61.2	162	7.99	4.47	0.330806	0.377778
63	Marina 1	harbor	2015	16	0.05039	478.97	3.49	10.55	12	288	61.2	162	7.99	4.47	0.330806	0.377778
64	Marina 1	harbor	2015	16	0.05041	454.03	3.49	10.55	12	288	61.2	162	7.99	4.47	0.330806	0.377778
65	Marina 1	harbor	2015	16	0.0507	432.97	3.49	10.55	12	288	61.2	162	7.99	4.47	0.330806	0.377778
87	Marina 1	harbor	2015	16	0.05048	450.68	3.49	10.55	12	288	61.2	162	7.99	4.47	0.330806	0.377778
88	Marina 1	harbor	2015	16	0.05035	482.82	3.49	10.55	12	288	61.2	162	7.99	4.47	0.330806	0.377778
89	Marina 1	harbor	2015	16	0.05028	464.88	3.49	10.55	12	288	61.2	162	7.99	4.47	0.330806	0.377778
90	Marina 1	harbor	2015	16	0.05041	423.46	3.49	10.55	12	288	61.2	162	7.99	4.47	0.330806	0.377778
91	Marina 1	harbor	2015	16	0.05057	415.95	3.49	10.55	12	288	61.2	162	7.99	4.47	0.330806	0.377778
92	Marina 1	harbor	2015	16	0.0504	504.01	3.49	10.55	12	288	61.2	162	7.99	4.47	0.330806	0.377778
31	Marina 2	harbor	2015	16	0.05031	171.12	2.65	8.05	16	288	23	69.2	7.98	5.21	0.329193	0.33237
32	Marina 2	harbor	2015	16	0.05033	248.53	2.65	8.05	16	288	23	69.2	7.98	5.21	0.329193	0.33237
33	Marina 2	harbor	2015	16	0.05032	344.68	2.65	8.05	16	288	23	69.2	7.98	5.21	0.329193	0.33237
34	Marina 2	harbor	2015	16	0.05002	256.31	2.65	8.05	16	288	23	69.2	7.98	5.21	0.329193	0.33237
35	Marina 2	harbor	2015	16	0.05013	274.42	2.65	8.05	16	288	23	69.2	7.98	5.21	0.329193	0.33237
36	Marina 2	harbor	2015	16	0.05028	186.73	2.65	8.05	16	288	23	69.2	7.98	5.21	0.329193	0.33237
50	Marina 2	harbor	2015	16	0.05065	314.22	2.65	8.05	16	288	23	69.2	7.98	5.21	0.329193	0.33237
51	Marina 2	harbor	2015	16	0.05054	370.46	2.65	8.05	16	288	23	69.2	7.98	5.21	0.329193	0.33237
52	Marina 2	harbor	2015	16	0.05034	347.14	2.65	8.05	16	288	23	69.2	7.98	5.21	0.329193	0.33237
53	Marina 2	harbor	2015	16	0.05047	330.79	2.65	8.05	16	288	23	69.2	7.98	5.21	0.329193	0.33237
54	Marina 2	harbor	2015	16	0.05044	238.22	2.65	8.05	16	288	23	69.2	7.98	5.21	0.329193	0.33237
55	Marina 2	harbor	2015	16	0.05056	296.27	2.65	8.05	16	288	23	69.2	7.98	5.21	0.329193	0.33237
37	Guest harbour	harbor	2015	16	0.05015	278.72	1.77	3.27	18	268	33.4	101	7.95	5.52	0.541284	0.330693
38	Guest harbour	harbor	2015	16	0.05051	332.32	1.77	3.27	18	268	33.4	101	7.95	5.52	0.541284	0.330693
39	Guest harbour	harbor	2015	16	0.05018	331.4	1.77	3.27	18	268	33.4	101	7.95	5.52	0.541284	0.330693
40	Guest harbour	harbor	2015	16	0.05027	330.81	1.77	3.27	18	268	33.4	101	7.95	5.52	0.541284	0.330693
41	Guest harbour	harbor	2015	16	0.0507	337.23	1.77	3.27	18	268	33.4	101	7.95	5.52	0.541284	0.330693
42	Guest harbour	harbor	2015	16	0.05064	306.83	1.77	3.27	18	268	33.4	101	7.95	5.52	0.541284	0.330693
78	Guest harbour	harbor	2015	16	0.05054	350.52	1.77	3.27	18	268	33.4	101	7.95	5.52	0.541284	0.330693
79	Guest harbour	harbor	2015	16	0.05067	562.03	1.77	3.27	18	268	33.4	101	7.95	5.52	0.541284	0.330693
80	Guest harbour	harbor	2015	16	0.05041	379.27	1.77	3.27	18	268	33.4	101	7.95	5.52	0.541284	0.330693
81	Guest harbour	harbor	2015	16	0.05019	368.5	1.77	3.27	18	268	33.4	101	7.95	5.52	0.541284	0.330693
82	Guest harbour	harbor	2015	16	0.05022	427.3	1.77	3.27	18	268	33.4	101	7.95	5.52	0.541284	0.330693
83	Guest harbour	harbor	2015	16	0.05034	361.21	1.77	3.27	18	268	33.4	101	7.95	5.52	0.541284	0.330693
25	Reference 2	reference	2015	16	0.05015	289.86	0.62	3.35	10	300	5.5	16.6	8.34	5.47	0.185075	0.331325
26	Reference 2	reference	2015	16	0.05026	298.53	0.62	3.35	10	300	5.5	16.6	8.34	5.47	0.185075	0.331325
27	Reference 2	reference	2015	16	0.05043	244.95	0.62	3.35	10	300	5.5	16.6	8.34	5.47	0.185075	0.331325
28	Reference 2	reference	2015	16	0.05026	245.77	0.62	3.35	10	300	5.5	16.6	8.34	5.47	0.185075	0.331325
29	Reference 2	reference	2015	16	0.05031	245.53	0.62	3.35	10	300	5.5	16.6	8.34	5.47	0.185075	0.331325
30	Reference 2	reference	2015	16	0.05013	293.09	0.62	3.35	10	300	5.5	16.6	8.34	5.47	0.185075	0.331325
66	Reference 2	reference	2015	16	0.05056	472.49	0.62	3.35	10	300	5.5	16.6	8.34	5.47	0.185075	0.331325
67	Reference 2	reference	2015	16	0.05047	337.34	0.62	3.35	10	300	5.5	16.6	8.34	5.47	0.185075	0.331325
68	Reference 2	reference	2015	16	0.0504	452.32	0.62	3.35	10	300	5.5	16.6	8.34	5.47	0.185075	0.331325
69	Reference 2	reference	2015	16	0.05039	520.51	0.62	3.35	10	300	5.5	16.6	8.34	5.47	0.185075	0.331325
70	Reference 2	reference	2015	16	0.05015	470.13	0.62	3.35	10	300	5.5	16.6	8.34	5.47	0.185075	0.331325
71	Reference 2	reference	2015	16	0.05053	457.33	0.62	3.35	10	300	5.5	16.6	8.34	5.47	0.185075	0.331325
95	Reference 2	reference	2015	16	0.05039	389.57	0.62	3.35	10	300	5.5	16.6	8.34	5.47	0.185075	0.331325
96	Reference 2	reference	2015	16	0.05048	438.32	0.62	3.35	10	300	5.5	16.6	8.34	5.47	0.185075	0.331325
97	Reference 2	reference	2015	16	0.05012	472.59	0.62	3.35	10	300	5.5	16.6	8.34	5.47	0.185075	0.331325
98	Reference 2	reference	2015	16	0.05041	398.7	0.62	3.35	10	300	5.5	16.6	8.34	5.47	0.185075	0.331325
99	Reference 2	reference	2015	16	0.05014	372.85	0.62	3.35	10	300	5.5	16.6	8.34	5.47	0.185075	0.331325
100	Reference 2	reference	2015	16	0.05034	473.62	0.62	3.35	10	300	5.5	16.6	8.34	5.47	0.185075	0.331325
